# Supplementary material for: Genotyping and investigating capsular polysaccharide synthesis gene loci of non-serotypeable Streptococcus suis isolated from diseased pigs in Canada
Source: Vet Res. 2017 Feb 20;48:10. doi: 10.1186/s13567-017-0417-6 (PMC5322794; doi:10.1186/s13567-017-0417-6)
Supplement: Supplementary file 1 — Additional file 1. Strains of S. suis used in the present study. List and identification of strains used in the present study. [file 13567_2017_417_MOESM1_ESM.xlsx]

## Sheet: Total
Additional file 1 Isolates of S. suis used in the present study.
	cps locus type	Year of isolation	Source (disease)	MCG group	mrp	sly	epf	cps Genbank accession No.	Reads
1093407	NCL16-3	2008	lung (pneumonia)	6	-	-	-	KX870053	SRR5177666
1097105	NCL17	2008	pleura (polyserositis)	N	-	-	-	KX870054	SRR5177667
1114635	NCL13	2008	brain (meningitis)	N	-	-	-
1119511	NCL7-1	2008	heart (endocarditis)	6	-	-	-
1134007	NCL3-1	2009	lung (pneumonia)	6	-	-	-
1145879	NCL3-1	2009	lung (pneumonia)	6	-	-	-
1148795	NCL3-1	2009	kidney (septicemia)	6	-	-	-
1158588	NCL3-1	2009	pleura (polyserositis)	6	-	-	-
1177693	NCL3-1	2009	spleen (septicemia)	6	-	-	-
1187537	NCL3-1	2009	spleen (septicemia)	6	-	-	-
1208289	NCL19	2009	pleura (polyserositis)	7-3	-	-	-	KX870060	SRR5177688
1212379	NCL7-1	2009	brain (meningitis)	6	-	-	-
1232225	Chz-3	2010	spleen (septicemia)	6	-	-	-	KX870063	SRR5177689
1270831	NCL19	2010	brain (meningitis)	7-3	-	-	-	KX870064	SRR5177690
1289669	NCL3-1	2011	spleen (septicemia)	6	-	-	-
1297150	NCL11-5	2011	brain (meningitis)	6	-	-	-
1326054	NCL10	2011	brain (meningitis)	2	NA2	+	-
1338413	NCL7-1	2011	brain (meningitis)	6	-	-	-
1338414	NCL7-1	2011	heart (endocarditis)	6	-	-	-
1345589	NCL3-1	2011	pleura (polyserositis)	6	-	-	-
1429723	NCL13	2012	joint (arthritis)	7-2	-	-	-
1469238	NCL5	2013	pleura (polyserositis)	N	-	-	-
1541370	NCL2-4	2013	brain (meningitis)	6	-	-	-
1587992	NCL3-1	2014	brain (meningitis)	6	-	-	-
1572460	NCL3-1	2014	heart (endocarditis)	6	-	-	-
1611502	Serotype30	2014	oral lymphatic nodes (abscess)	N	-	-	+	KX870071	SRR5177668
1615893	Deletion	2014	heart (endocarditis)	4	-	-	-
1640373	NCL1-12	2014	oral lymphatic nodes (abscess)	6	-	-	-	KX870072	SRR5177711
1722945	NCL2-4	2015	lung (pneumonia)	6	-	-	-
78468-4	NCL18	2015	NA	3	NA1	+	-	KX870050	SRR5177692
78468-1	NCL18	2015	NA	3	NA1	+	-	KX870049	SRR5177693
78468-5	NCL18	2015	NA	3	NA1	+	-	KX870051	SRR5177694
02-B627	NCL17	2002	brain (meningitis)	7-1	-	+	-	KX870048	SRR5177695
1778187	NCL3-1	2015	lung (pneumonia)	6	-	-	-
1826706	NCL20	2016	pleura (polyserositis)	N	-	-	-	KX870075	SRR5177663
1827702	Serotype 2 or 1/2**	2016	heart (endocarditis)	1	EU	+	+	KX870076	SRR5177664
1821899	NCL14	2015	brain (meningitis)	6	-	-	-
1839679	Serotype 30	2016	brain (meningitis)	N	EU	+	+	KX870047	SRR5177665
1089122	NCL2-4	2008	spleen (septicemia)	6	-	-	-
1090772	Serotype 2 or 1/2**	2008	NA	4	NA1	-	-	KX870052	SRR5177669
1114193	NCL17	2008	heart (endocarditis)	N	NA2﹡	+	-	KX870055	SRR5177670
1109354	Serotype 2 or 1/2**	2008	NA	4	-	-	-	Identical to KX870052	SRR5177696
1127863	Serotype 29	2008	pleura (polyserositis)	6	-	-	-	KX870056	SRR5177671
1126701	Deletion	2008	heart (endocarditis)	N	NA1	-	-
1126700	Deletion	2008	heart (endocarditis)	N	-	-	-
1139707	NCL12	2009	heart (endocarditis)	6	-	-	-
1144155	NCL6	2009	spleen (septicemia)	7-3	-	-	-
1150386	Serotype 2 or 1/2**	2009	heart (endocarditis)	4	NA1	-	-	Identical to KX870052	SRR5177679
1160406	Serotype 27	2009	pleura (polyserositis)	6	-	-	-	KX870058	SRR5177674
1162453	NCL3-1	2009	brain (meningitis)	6	-	-	-
1162344	NCL3-1	2009	spleen (septicemia)	6	-	-	-
1167549	NCL12	2009	heart (endocarditis)	7-2	-	-	-
1180230	NCL17	2009	oral lymphatic nodes	7-1	-	-	-	KX870059	SRR5177675
1191976	Deletion	2009	heart (endocarditis)	N	NA1	-	-
1200000	NCL4	2009	umbilical sample (septicemia)	7-3	-	-	-
1219985	NCL3-1	2010	spleen (septicemia)	6	-	-	-
1218846	Serotype 5	2010	heart (endocarditis)	N	-	-	-	KX870061	SRR5177677
1224887	Serotype 17	2010	brain (meningitis)	6	-	-	-	KX870062	SRR5177678
1223479	NCL4	2010	lung (pneumonia)	7-3	-	-	-
1239835	NCL3-1	2010	pleura (polyserositis)	6	-	-	-
1245801	NCL3-1	2010	brain (meningitis)	6	-	-	-
1295492	NCL4	2011	lung (pneumonia)	7-3	-	-	-
1331267	NCL13	2011	heart (endocarditis)	6	-	-	-
1336897	Serotype 11	2011	heart (endocarditis)	N	-	-	-	KX870067	SRR5177680
1336915	Serotype 11	2011	lung (pneumonia)	N	-	+	+	KX870068	SRR5177681
1369307	NCL3-1	2012	brain (meningitis)	6	-	-	-
1388972	NCL3-1	2012	spleen (septicemia)	6	-	-	-
1405327	Deletion	2012	heart (endocarditis)	N	-	-	-
1420994	NCL12	2012	heart (endocarditis)	7-2	-	-	-
1424566	Serotype 15	2012	brain (meningitis)	N	-	+	+	KX870069	SRR5177684
1442767	Deletion	2012	spleen (septicemia)	N	-	-	-
1449343	Serotype 15	2012	lung (pneumonia)	N	-	+	-	KX870070	SRR5177685
1601397	NCL4	2014	spleen (septicemia)	7-3	-	-	-
1655571	NCL4	2014	NA	7-3	-	-	-
1655573	NCL4	2014	NA	7-3	-	-	-
1656809	NCL4	2014	brain (meningitis)	7-3	-	-	-
1725015	Deletion	2015	heart (endocarditis)	N	-	-	-
1761402	Serotype 15	2015	brain (meningitis)	N	EU	+	+	KX870074	SRR5177687
1790919	NCL4	2015	spleen (septicemia)	7-3	-	-	-
* A defective 5' end mrp gene
** Serotype 2 as shown by the presence of a G nucleotide at position 483 of the cpsK gene.
NA: not available
