# Supplementary material for: Genotyping and investigating capsular polysaccharide synthesis gene loci of non-serotypeable Streptococcus suis isolated from diseased pigs in Canada
Source: Vet Res. 2017 Feb 20;48:10. doi: 10.1186/s13567-017-0417-6 (PMC5322794; doi:10.1186/s13567-017-0417-6)
Supplement: Supplementary file 2 — Additional file 2. Predicted product and homology group in each NCL. Predicted product of coding genes and homology group in each characterized NCL. [file 13567_2017_417_MOESM2_ESM.xlsx]

## Sheet: Sheet1
Additional file 2 Predicted product and homology group in each NCL. The font color of NCL-specific HGs is red.
gene name	Predicted Products	HG of products	Size of the products (aa)
NCL1-12
cpsA	Integral membrane regulatory protein Wzg	HG1	479
cpsB	Chain length determinant protein Wzd	HG2	229
cpsC	Tyrosine-protein kinase Wze	HG3	228
cpsD	Protein-tyrosine phosphatase Wzh	HG4	243
cpsE	Polysaccharide biosynthesis protein	HG5	486
cpsF	Fic family protein	HG9	238
cpsG	Glycosyl-1-phosphate-transferase	HG21	232
cpsH	Aminotransferase	HG22	405
cpsI	Glycosyltransferase	HG99	283
cpsJ	Hypothetical protein	HG296	421
cpsK	Glycosyltransferase	HG297	347
cpsL	Glycosyltransferase	HG298	355
cpsM	Wzy	HG299	415
cpsN	Glycosyl transferase	HG300	309
cpsO	Wzx	HG301	493
cpsP	UDP-glucose 4-epimerase	HG34	347
cpsQ	Hypothetical protein	HG55	173
cpsR	Hypothetical protein	HG354	130
cpsS	Hypothetical protein	HG355	262
cpsT	UDP-glucose 6-dehydrogenase	HG7	496
glf	UDP-galactopyranose mutase		369
Chz-3
cpsA	Integral membrane regulatory protein Wzg	HG1	479
cpsB	Chain length determinant protein Wzd	HG2	238
cpsC	Tyrosine-protein kinase Wze	HG3	228
cpsD	Protein-tyrosine phosphatase Wzh	HG4	243
cpsE	Polysaccharide biosynthesis protein	HG5	486
cpsF	Fic family protein	HG9	238
cpsG	Glycosyl-1-phosphate-transferase	HG8	199
cpsH	NAD-dependent epimerase/dehydratase	HG23	286
cpsI	Putative glycosyltransferase of GT1 family	HG250	372
cpsJ	Maltose O-acetyltransferase	HG251	194
cpsK	Glycosyl transferase family 2	HG418	341
cpsL	Glycosyl transferase group 1	HG419	359
cpsM	Wzy	HG420	395
cpsN	Glycosyl transferase	HG300	308
cpsO	Wzx	HG301	480
cpsP	Phosphorylcholine transferase	HG314	283
cpsQ	Choline kinase	HG315	514
cpsR	UDP-glucose 4-epimerase	HG34	311
cpsS	UDP-glucose 6-dehydrogenase	HG7	496
cpsT	Integral membrane protein	HG312	306
cpsU	Nucleotidyl transferase family protein	HG313	229
cpsV	Hypothetical protein	HG292	306
glf	UDP-galactopyranose mutase		370
NCL16-3
cpsA	Integral membrane regulatory protein Wzg	HG1	445
cpsB	Chain length determinant protein Wzd	HG2	238
cpsC	Tyrosine-protein kinase Wze	HG3	228
cpsD	Protein-tyrosine phosphatase Wzh	HG4	243
cpsE	Polysaccharide biosynthesis protein	HG5	486
cpsF	Fic family protein	HG9	238
cpsG	Glycosyl-1-phosphate-transferase	HG21	232
cpsH	Aminotransferase	HG22	405
cpsI	Glycosyltransferase	HG211	250
cpsJ	Glycosyltransferase	HG412	264
cpsK	Wzy	HG413	405
cpsL	Glycosyltransferase	HG414	295
cpsM	Glycosyltransferase	HG415	300
cpsN	Glycosyl transferase	HG300	313
cpsO	Acetyltransferase	HG416	152
cpsP	Wzx	HG417	477
cpsQ	UDP-glucose 4-epimerase	HG34	348
cpsR	Hypothetical protein	HG55	133
cpsS	UDP-glucose dehydrogenase	HG7	496
cpsT	Hypothetical protein	HG293	247
cpsU	Hypothetical protein	HG294	451
cpsV	Hypothetical protein	HG292	314
cpsV'	Hypothetical protein	HG292	77
cpsV''	Hypothetical protein	HG292	85
glf	UDP-galactopyranose mutase		370
NCL17
cpsA	Integral membrane regulatory protein Wzg	HG1	479
cpsB	Chain length determinant protein Wzd	HG2	229
cpsC	Tyrosine-protein kinase Wze	HG3	231
cpsD	Protein-tyrosine phosphatase Wzh	HG4	243
cpsE	Polysaccharide biosynthesis protein	HG5	608
cpsF	Initial sugar transferase(Glycosyl-1-phosphate transferase)	HG8	213
cpsG	NAD-dependent epimerase/dehydratase	HG23	285
cpsH	Glycosyltransferase	HG257	400
cpsI	Glycosyltransferase	HG82	396
cpsJ	Glycosyltransferase	HG421	275
cpsK	Glycosyltransferase	HG422	334
cpsL	Wzx	HG423	459
cpsM	Wzy	HG424	430
cpsN	UDP-N-acetylglucosamine dehydratase/epimerase FnlA	HG25	346
cpsO	UDP-N-acetylglucosamine 2-epimerase FnlC	HG26	391
cpsP	Nucleoside-diphosphate-sugar epimerase FnlB	HG27	398
	Putative transposase remnant, IS66 family		61
	Integrase family protein		298
cpsQ	Hypothetical protein	HG73	329
cpsR	Polyprenyl synthetase	HG72	221
aroA	3-phosphoshikimate 1-carboxyvinyltransferase		426
NCL18
cpsA	Integral membrane regulatory protein Wzg	HG1	479
cpsB	Chain length determinant protein Wzd	HG2	229
cpsC	Tyrosine-protein kinase Wze	HG3	228
cpsD	Protein-tyrosine phosphatase Wzh	HG4	243
cpsE	Polysaccharide biosynthesis protein	HG5	608
cpsF	Fic family protein	HG9	237
cpsG	Aminotransferase	HG41	416
cpsH	Initial sugar transferase	HG295	205
cpsI	Sugar O-acetyltransferase	HG56	202
cpsJ	Glycosyltransferase	HG425	380
cpsK	Hypothetical protein	HG426	274
cpsL	Nucleoside-diphosphate sugar epimerase	HG427	279
cpsM	Acetyltransferase	HG428	202
cpsN	Hypothetical protein	HG429	271
cpsO	Wzy	HG430	420
cpsP	Wzx	HG431	402
cpsQ	Hypothetical protein	HG55	133
cpsR	UDP-glucose dehydrogenase	HG7	496
	Transposase and inactivated derivatives, IS66 family		450
	Transposase remnant, IS66 family		61
	Integrase		298
cpsS	Hypothetical protein (probable pseudogene)	HG19	288
	Transposase, IS982 family		182
aroA	3-phosphoshikimate 1-carboxyvinyltransferase		426
NCL19
cpsA	Integral membrane regulatory protein Wzg	HG1	481
cpsB	Chain length determinant protein Wzd	HG2	229
cpsC	Tyrosine-protein kinase Wze	HG3	227
cpsD	Protein-tyrosine phosphatase Wzh	HG4	243
cpsE	Polysaccharide biosynthesis protein	HG5	608
cpsF	Fic family protein	HG9	237
cpsG	Aminotransferase	HG41	416
cpsH	Initial sugar transferase	HG295	205
cpsI	Sugar O-acyltransferase	HG56	202
cpsJ	Glycosyl transferase	HG432	401
cpsK	UDP-glucose 4-epimerase	HG433	347
cpsL	NAD dependent epimerase/dehydratase	HG434	369
cpsM	UDP-N-acetyl glucosamine 2-epimerase	HG435	374
cpsN	Glycosyltransferase	HG436	351
cpsO	Glycosyltransferase	HG437	373
cpsP	Wzy	HG438	459
cpsQ	Glycosyl transferase	HG439	359
cpsR	Wzx	HG440	393
cpsS	UDP-N-acetyl glucosamine 2-epimerase	HG121	365
	Transposase		149
	Transposase		32
	Integrase		41
	Transposase		126
	Transposase		51
	Integrase		246
cpsT	Hypothetical protein	HG441	639
cpsU	UDP-glucose 6-dehydrogenase	HG7	497
cpsV	Hypothetical protein	HG442	142
cpsW	Hypothetical protein	HG292	102
cpsW'	Hypothetical protein	HG292	95
cpsW''	Hypothetical protein	HG292	69
glf	UDP-galactopyranose mutase		370
NCL20
cpsA	Integral membrane regulatory protein Wzg	HG1	369
cpsB	Chain length determinant protein Wzd	HG2	229
cpsC	Tyrosine-protein kinase Wze	HG3	228
cpsD	Protein-tyrosine phosphatase Wzh	HG4	242
cpsE	Initial sugar transferase	HG6	466
cpsF	Galactosyltransferase	HG443	320
cpsG	Galactosyltransferase	HG444	285
cpsH	Exopolysaccharide biosynthesis acetyltransferase	HG445	163
cpsI	Exopolysaccharide biosynthesis transcriptional activator EpsA	HG446	224
cpsJ	Cell wall biosynthesis glycosyltransferase	HG447	329
cpsK	Wzy	HG448	363
cpsL	Colanic acid biosynthesis protein	HG449	349
cpsM	Wzx	HG450	478
cpsN	Glycosyltransferase	HG451	401
cpsO	Hypothetical protein	HG452	339
cpsP	Choline kinase	HG315	509
cpsQ	Integral membrane protein	HG312	306
cpsR	Nucleotidyl transferase family protein	HG313	227
glf	UDP-galactopyranose mutase		370
